# Supplementary material for: Polyacrylic Acid Functionalized Biomass-Derived Carbon Skeleton with Highly Porous Hierarchical Structures for Efficient Solid-Phase Microextraction of Volatile Halogenated Hydrocarbons
Source: Nanomaterials (Basel). 2022 Dec 8;12(24):4376. doi: 10.3390/nano12244376 (PMC9784554; doi:10.3390/nano12244376)
Supplement: Supplementary file 1 [file nanomaterials-12-04376-s001.zip]

Archive with 1 entries (1 files):
- nanomaterials-2028398-supplementary.pdf
